# Supplementary material for: A Sub-Milliwatt Graphene-Based Thermal Conductivity Detector for On-Site Gas Analysis
Source: Sensors (Basel). 2026 Jun 3;26(11):3535. doi: 10.3390/s26113535 (PMC13258928; doi:10.3390/s26113535)
Supplement: Supplementary file 1 [file sensors-26-03535-s001.zip]

Archive with 1 entries (1 files):
- sensors-4267624-supplementary.pdf
